# Supplementary material for: Designing web-apps for smartphones can be easy as making slideshow presentations
Source: BMC Res Notes. 2014 Feb 20;7:94. doi: 10.1186/1756-0500-7-94 (PMC3931664; doi:10.1186/1756-0500-7-94)
Supplement: Additional file 2 — Code-snip bottom. Description: Code-snip to be inserted at the bottom of the text-file. [file 1756-0500-7-94-S2.txt]

</body>
</html>
